# Supplementary material for: Phosphorus Doping Strategy-Induced Synergistic Modification of Interlayer Structure and Chemical State in Ti3C2Tx toward Enhancing Capacitance
Source: Molecules. 2023 Jun 21;28(13):4892. doi: 10.3390/molecules28134892 (PMC10343897; doi:10.3390/molecules28134892)
Supplement: Supplementary file 1 [file molecules-28-04892-s001.zip]

Archive with 1 entries (1 files):
- molecules-2440710-supplementary.pdf
